# Supplementary material for: The Complex Relationship Between Heart Failure and Chronic Obstructive Pulmonary Disease: A Comprehensive Review
Source: J Clin Med. 2025 Jul 6;14(13):4774. doi: 10.3390/jcm14134774 (PMC12250576; doi:10.3390/jcm14134774)
Supplement: Supplementary file 1 [file jcm-14-04774-s001.zip]

Archive with 1 entries (1 files):
- jcm-3731840-supplementary.pdf
